# Supplementary material for: Ophthalmic manifestations and vision impairment in Lassa fever survivors
Source: PLoS One. 2020 Dec 10;15(12):e0243766. doi: 10.1371/journal.pone.0243766 (PMC7728206; doi:10.1371/journal.pone.0243766)
Supplement: S1 Dataset — (XLSX) [file pone.0243766.s001.xlsx]

## Sheet: Data
Patient #	Age	Sex	ROS	Ocular complaints	VA OD	decimal VA OD	logMAR VA OD	Snellen VA OD	VA OS	decimal VA OS	logMAR VA OS	Snellen VA OS	IOP OD	IOP OS	SLE	DFE	Ocular diagnosis
1	35	female	side/body pain	none	1	1	0	20/20	1	1	0	20/20	14	14	normal	normal	normal
2	55	female	body pain, joint pain	Blurry vision for 3 years distance	0.25	0.25	0.60206	20/80	0.166667	0.166667	0.778151	20/120	22	20	Tr NSC OU	small area of fibrosis OD	retinal fibrosis OD
3	50	female	itching, tinnitus left ear	dim/ blurry vision for 4 years	0.1	0.1	1	20/200	0.0333333	0.1	1	20/200	14	24	OD: nml OS: tramatic cataract, correctopia, pigmented conj, zonule loss	OD: nml OS: no view bscan: no RD	Ocualr trauma, previous open globe OS, tramatic cataract OS
4	42	female	deafness in both ears after lassa fever		1	1	0	20/20	1	1	0	20/20	15	12	normal OU	normal OU	normal
5	37	female	hearing loss right ear	none	1	1	0	20/20	1	1	0	20/20	21	23	normal	OD: normal OS: small preretinal heme	PRH OS
6	62	male	body pain intermittient	blurry vision near	1	1	0	20/20	0.666667	0.666667	0.176091	20/30	16	23	normal OU	OD: normal OS: lattice, vit opacity, retinal fibrosis	Lattice, retinal fibrosis, vit opacity OS
7	35	female	deafness in right ear, back pain, joint pain		0.666667	0.666667	0.176091	20/30	0.666667	0.666667	0.176091	20/30	17	15	normal OU	normal OU	normal OU
8	18	male	none	none	1	1	0	20/20	1	1	0	20/20	18	20	normal OU	fundus normal OU	normal OU
9	17	male	none	none	1	1	0	20/20	1	1	0	20/20	17	10	normal	normal	normal OU
10	38	male	none	none	1	1	0	20/20	1	1	0	20/20	15	20	normal OU	normal OU	normal OU
11	12	female	none	none	1	1	0	20/20	1	1	0	20/20	22	16	normal OU	normal ou	normal ou
12	40	female	palpatations from 1998	dim vision itching OU after lassa	1	1	0	20/20	1	1	0	20/20	16	13	normal OU	normal OU	normal ou
13	11	male		blurry vision OU at distance	1	1	0	20/20	1	1	0	20/20	15	17	normal OU	normal OU	normal OU
14	35	female	hearing losss	itching OD X 1 year	1	1	0	20/20	1	1	0	20/20	12	14	pterygium OD, 1+ NSC OU	normal OU	Pterigum OD, NSC OU
15	15	female	headache, joint pain	dim vision OD	1	1	0	20/20	1	1	0	20/20	19	13	normal OU	normal OU	normal OU
16	68	female	body pain, headache, hearing loss	pain, redness, blurred vision	0.333333	0.333333	0.477121	20/60	0.333333	0.333333	0.477121	20/60	23	25	2+ NSC OU	normal OU	cataracts OU
17	15	male	headache at night	none	1	1	0	20/20	1	1	0	20/20	17	17	normal OU	normal OU	normal OU
18	9	female	headache, abdominal pain		1	1	0	20/20	1	1	0	20/20	15	14	normal OU	normal OU	normal OU
19	70	female	none	blurry vision, tearing with contact with light	Hand motions		3	HM	0.25	0.25	0.60206	20/80	13	12	Dense mature age-related cataract with brunescence OD; 1+NSC, 2+ cortical cat OS	normal OD; B-Scan OS: Retina attached	Mature cataract OD; Cataract OS
20	19	female	none	Difficulty seeing in school OD	1	1	0	20/20	1	1	0	20/20	23	23	normal OU	normal OU	normal OU
21	32	female	none	decreased vision OS x 1 year	1	1	0	20/20	0.1	0.1	1	20/200	14	15	normal OU	normal OD; chorioretinal scar OS	Chorioretinal scar OS
22	25	female	severe abdominal pain	none	1	1	0	20/20	1	1	0	20/20	20	14	normal OU	normal OU	normal OU
23	19	female	severe abdominal pain		1	1	0	20/20	1	1	0	20/20	15	15	normal OU	peripheral drusen OU	Drusen OU
24	21	female	back pain, abdominal pain		1	1	0	20/20	1	1	0	20/20	13	13	normal OU	normal OU	normal OU
25	50	female	headache, joint pain	itching OS	1	1	0	20/20	1	1	0	20/20	17	14	normal OU	RPE hyperpigmentation/ chorioretinal scar OS	Chorioretinal scar OS
26	38	female	joint pains	blurry vision OU 1 year after discharge	1	1	0	20/20	1	1	0	20/20	17	22	normal OU	normal OU	normal OU
27	43	female	joint pains	blurry vision OU 3 months after discharge treated at KGH with improvement	1	1	0	20/20	1	1	0	20/20	21	19	normal OU	normal OU	normal OU
28	20	female	joint pains	blurry vision in light conditions	1	1	0	20/20	1	1	0	20/20	19	13	normal OU	small peripheral CRS OD; normal OS	CRS OD
29	47	female	joint pains	eye problems after Lassa fever; dew OS since 2017; flooaters OS	1	1	0	20/20	Hand motions	Hand motions	3	HM	29,30	35, 36	normal OU	cupping OU; C/D 0.7 OD; 0.9 OS	Glaucoma OS > OD
30	50	male	back pain	pain, blurred vision	1	1	0	20/20	1	1	0	20/20	27	24	normal OU	normal OU	Presbyopia
31	50	male	none	itching, redness, tearing	Hand motions		3	HM	0.5	0.5	0.30103	20/40	23	19	2+ NSC OU	cupping OU; C/D 0.9 OD; 0.7 OS	Glaucoma OD > OS
